# Supplementary material for: Niraparib Plus Aromatase Inhibitors for Hormone Receptor-Positive/HER2-Negative Advanced Breast Cancer with a Germline BRCA Mutation
Source: Cancers (Basel). 2025 May 22;17(11):1744. doi: 10.3390/cancers17111744 (PMC12153925; doi:10.3390/cancers17111744)
Supplement: Supplementary file 1 [file cancers-17-01744-s001.zip]

Archive with 1 entries (1 files):
- cancers-3610879-supplementary.pdf
